# Supplementary material for: The Trade in African Medicinal Plants in Matonge-Ixelles, Brussels (Belgium)
Source: Econ Bot. 2016 Dec 16;70(4):405–15. doi: 10.1007/s12231-016-9365-8 (PMC5258814; doi:10.1007/s12231-016-9365-8)
Supplement: Supplementary file 1 — (XLSX 23 kb) [file 12231_2016_9365_MOESM1_ESM.xlsx]

## Sheet: Matonge Market surveys 2014
Electronic Supplementary Material. Appendix 1. African medicinal plant species encountered during the market survey in Matonge and/or mentioned during the interviews.
Collection nr.	Family	Scientific name	Plant part sold	Vernacular names (Language)	Percentage	Medicinal use	Food use	Mentioned in	Used in the DRC
					of shops [%]			interviews
MCC659	Malvaceae	Abelmoschus caillei (A.Chev.) Stevels	Fresh fruit	Dongodongo (Lingala)	5.26316	Healthy pregnancy, ease birth, rheumatism	Vegetables, spice	1	www.prota4u.org
MCCF 650	Combretaceae	Combretum sp.	Leaves	Kinkeliba (Pulaar)	5.26316	Herbal bath, stomachache, malaria	Tea	0
MCCF 665	Cucurbitaceae	Cucurbita pepo L.	Dried seeds	Mbika (Lingala, Kikongo)	15.7895	Prostate cancer	vegetable	0	www.prota4u.org
MCCF601	Lamiaceae	Ocimum gratissimum L.	Fresh leaves	Lumbalumba (Lingala), Mansusu (Kikongo), Munshi (Kiyanzi)	10.5263	Marriage ritual (Baluba), fever, malaria, vaginal bath, hemorrhoids	Vegetable, spice	1	Tabuna 1999
MCCF602	Dennstaedtiaceae	Pteridium aquilinum (L.) Kuhn	Young fresh fronds	Misili (Lingala, Kikongo)	15.7895	Ease birth, rheumatism	Vegetable	1	Biloso & Lejoly 2006
MCCF603	Solanaceae	Solanum aethiopicum L.	Fresh fruits	Tomate (French)	5	Medicinal properties (undefined)	Vegetable		www.prota4u.org
MCCF604	Myrtaceae	Psidium guajava L.	Fresh fruit	Mapela (Lingala, Swahili), Mfuluta (Kikongo)	5.26316	Diarrhea	Fruit	0	Biloso & Lejoly 2006
MCCF606	Solanaceae	Solanum aethiopicum L.	Fresh fruit	Aubergine (French), Nyanya chungu (lingala), Ntolya (swahili)	5	Medicinal properties (undefined)	Vegetable		www.prota4u.org
MCCF607	Burseraceae	Dacryodes edulis (G.Don) H.J.Lam	Fresh fruits	Nsafu (Kikongo, Kintandu)	21.0526	Stimulant, insomnia, laxative	Fruit	0	Fundiko 1997
MCCF608	Zingiberaceae	Aframomum sp.	Dried fruits	Mondongo (Lingala)	15.7895	Stimulant, aphrodisiac		1
MCCF609	Clusiaceae	Garcinia kola Heckel	Seeds, wood	Ngadyadya (Kikongo, Kintandu), Petit cola, Demarreur (French), Bitter cola (English)	21.0526	Stimulant, aphrodisiac, laxative, fever		1	Termote et al. 2012
MCCF610	Musaceae	Musa sp.	Fresh fruit	Kameramasenge (Mashi), Banane fifi (French)	10.5263	Diarrhea	Fruit	1	Tabuna 1999
MCCF612	Zingiberaceae	Zingiber officinale Roscoe	Fresh rhizome	Ginger (English), Tangawisi (Lingala), Gingembre (French)	26.3158	Blood circulation, aphrodisiac, hemorrhoids	Spice	0	Biloso & Lejoly 2006
MCCF613	Malvaceae	Cola nitida (Vent.) Schott & Endl.	Fresh seeds	Nkasu (Kikongo), Cola nut (English)	21	Stimulant, aphrodisiac		1	Tabuna 1999
MCCF614	Malvaceae	Cola acuminata (P.Beauv.) Schott & Endl.	Fresh seeds	Nkasu (Kikongo), Ngongoka (Nande), Libelu (Topoke), Gbongbolia (Swahili), Cola nut (English)	5	Stimulant, aphrodisiac		1	Termote et al. 2012
MCCF615	Leguminosae	Arachis hypogaea L.	Fresh pods	Nguba ya mobeso, Mayi ya mokongo (Lingala), Batterie ya mibali (French/Lingala), Karanga (Mashi)	21.0526	Dehydration, stimulant, aphrodisiac	Starchy food	1	Tabuna 1999
MCCF616	Passifloracea	Passiflora edulis Sims	Fresh fruit	Marakuja (Lingala, Swahili)	5.26316	Laxative	Fruit, Juice	1	www.prota4u.org
MCCF617	Solanaceae	Capsicum annuum L.	Fresh fruit	Pilipili (Lingala, Swahili), piment (French)	78.9474	Antiseptic, wounds, laxative, ritual	Spice,	1	Termote et al. 2012
MCCF622	Solanaceae	Solanum macrocarpon L.	Fresh plants (incl. flowers)	Bilolo (Lingala)	5.26316	Healthy pregnancy	Vegetable	1	www.prota4u.org
MCCF623	Malvaceae	Corchorus olitorius L.	Fresh leaves	Ademe (Pulaar), Dongo dongo ya makasa (Lingala)	5.26316	Healthy pregnancy, ease birth	Vegetable	0	Tabuna 1999
MCCF624	Malvaceae	Hibiscus acetosella Welw. ex Hiern	Fresh and dried leaves	Ngai ngai (Lingala), Oseille commune (French)	31.5789	Ease birth , anemia, abscess	Vegetable	1	www.prota4u.org
MCCF625	Apocynaceae	Landolphia owariensis P.Beauv.	Fresh fruit	Matonge (Lingala), Mabundu (Kintandu)	5.26316	Bronchitis	Fruit	1	Termote et al. 2012
MCCF626, 662	Asphodoleaceae	Aloe vera (L.) Burm.f	Fresh leaves	Aluvera (Lingala), Aloe vera (French)	5	Skin problems, wound, hair loss	Drink	0	Katemo et al. 2012
MCCF628	Annonaceae	Annickia polycarpa (DC.) Setten & Maas ex I.M.Turner	Dried bark	Popo, Popa (Pulaar)	5.26316	Malaria, laxative		0
MCCF629	Rhamnaceae	Ziziphus mucronata Willd.	Dried fruits	Yabe (Pulaar), Mkunazi (Swahili)	5.26316	Diabetes		0
MCCF630	Leguminosae	Parkia biglobosa (Jacq.) G.Don	Fermented seed pulp	Dawadawa (Hausa)	5.26316	Medicinal properties (undefined)	Sauce	1
MCCF631	Leguminosae	Scorodophloeus zenkeri Harms	Bark	Mikubi (Lingala) Sumbala, Mukubi (Kikongo), Bopidji (Nkundo), Bumba (Topoke)	10.5263	Wounds, hemorrhoids	Spice	1	Makumbelo et al, 2008
MCCF632	Apocynaceae	Carissa cf. spinarum L.	Dried roots	Fimbo ya mibali (Lingala), racine des garcons (French)	10.5263	Stimulant, aphrodisiac		1
MCCF633	Poaceae	Vetiveria zizanioides (L.) Nash	Dried roots	Babi (Pulaar), chiendent odorant, Vétiver (French)	5.26316	Aphrodisiac, vaginal cleanse		0
MCCF634	Annonaceae	Xylopia aethiopica (Dunal) A.Rich.	Dried fruits	Ekolababa (Cameroun), African pepper, Guinea pepper (English)	5.26316	Medicinal properties (undefined)	Spice	1	Tabuna 1999
MCCF635	Euphorbiaceae	Manihot esculenta Crantz	Fresh tuber, frozen, ground leaves	Manioko, Nsakasaka (Kikongo), Cassava (English), Pondu (Lingala)	78.9474	Measles, chicken pox, abortive , aphrodisiac , rehydration	Vegetable, starchy food	1	Tabuna 1999
MCCF636	Convolvulaceae	Ipomoea batatas (L.) Lam.	Fresh leaves	Matembele (Lingala, Swahili)	73.6842	Stomachache	Vegetable	1	Tabuna 1999
MCCF637	Malvaceae	Hibiscus sabdariffa L.	Dried calyces (flowers), dried and fresh leaves	Bissap (Wolof), Ngai ngai (Lingala)	26.3158	Ease birth, anemia, abscesses, hypertension, rheumatism	Vegetable (leaves), lemonade, tea (calyces)	1	Tabuna 1999
MCCF640	Apocynaceae	Mondia whitei (Hook.f.) Skeels	Frozen root	Kimbiolongo (Lingala, Kintandu), Nzete ya sukali (Lingala)	15.7895	Stimulant, aphrodisiac, ritual		0	Biloso & Lejoly 2006
MCCF641	Huaceae	Afrostyrax lepidophyllus Mildbr.	Dried Seeds	Mikubi (Kikongo), Omi (Kiyombe), graine de l'ail (French)	5.26316	Payi ritual (Bandundu)	Spice	1	Tabuna 1999
MCCF642	Annonaceae	Monodora myristica (Gaertn.) Dunal	Dried seeds	Mpeve (Kintandu, Kikongo), Dzingu (Kiyombe), Mpewu (Kimbala), Pebe (Cameroun)	10.5263	Stimulant, laxative, enhance memory, toothache	Spice	1	Tabuna 1999
MCCF643	Piperaceae	Piper guineense Schumach. & Thonn.	Dried fruits	Ketchu (Swahili, Lingala), Boleleko (Nkundo), Bokango (Nande), Toketu (Lokele)	5.26316	Laxative, hemorrhoids	Tea, spice	1	Termote et al. 2012
MCCF644, 627	Zingiberaceae	Aframomum melegueta K.Schum.	Fresh fruits, dried seeds	Tondolo (mbuma ya) (Lingala)	15.7895	Stimulant	Fruit	0	Biloso & Lejoly 2006
MCCF645	Verbenaceae	Lippia multiflora Moldenke	Dried leaves	Bululukutu (Lingala), Nyemba lubuita (Tschiluba)	10.5263	Cough	Tea	1	Makumbelo et al. 2008
MCCF646	Leguminosae	Vigna subterranea (L.) Verdc.	Fresh pods	Nyimu (Tschiluba), Kimbila (Kimbala), Nzokombila(Ding)	5.26316	Aphrodisiac	Vegetable (pulse)	1	www.prota4u.org
MCCF647	Arecaceae	Raphia sese De Wild.	Dried fruits	Dihusu, Mahusu (Pende), Bankulu (Lingala), Libondo (Kikongo, Idiofa)	0	Diabetes, kidney and liver problems, cancer		1	Biloso & Lejoly 2006
MCCF648	Malpighiaceae	Acridocarpus sp.	Bark	Nzete ya bololo (Lingala), Mogomboro (Pende)	0	Aphrodisiac, cleanse kidneys, liver and pancreas		1
MCCF649	Combretaceae	Combretum micranthum G.Don	Dried leaves	Kinkeliba (Pulaar)	10.5263	Laxative	Tea	0
MCCF652	Musaceae	Musa x paradisiaca L.	Fresh fruit	Mankondo (Kikongo), Makemba (Lingala), Bisamunyu (Swahili)	68.4211	Diarrhea	Fruit, starchy dishes	0	www.prota4u.org
MCCF653		Unidentified	Dried wood with bark	Dady (Pulaar)	5.26316	Stomachache		1
MCCF654	Apocynaceae	Saba senegalensis (A.DC.) Pichon	Fresh fruits	Mad (Wolof), Lare (Pulaar), Makalakonki (Kikongo), Matonge (Lingala)	10.5263	pregnancy nausea	Jam, Fruit	1
MCCF655	Burseraceae	Commiphora sp.	Bark incense	Leki (Pulaar)	10.5263	Ritual, incense		0
MCCF657	Leguminosae	Acacia nilotica (L.) Delile	Wood	Nepnep (Wolof)	5.26316	Chewing stick		0
MCCF658	Leguminosae	Tamarindus indica L.	Twigs, roots	Tamarind (English), Dakhar (Wolof)	10.5263	Chewing stick	Tea	0	Katemo et al. 2012
MCCF660	Solanaceae	Solanum betaceum Cav.	Fresh fruit	Tamarillo (Spanish), Prune africaine (French), Mapruni (Swahili)	5.26316	Diabetes	Fruit	0
MCCF661	Lamiaceae	Ocimum basilicum L.	Fresh plants	Basilic (French)	5.26316	Cough, Fever	Spice	1	Biloso & Lejoly 2006
MCCF663	Cyperaceae	Cyperus esculentus L.	Perfumed rhizomes	Gowe (Wolof)	5.26316	Vaginal bath, postpartum hemorrhage, incense		0
	Malvaceae	Abelmoschus esculentus (L.) Moench	Fresh fruit	Dongodongo (Lingala), Okra (English)	78.9474	Ease birth	Vegetable, sauce	1	Tabuna 1999
	Malvaceae	Adansonia digitata L.	Dried fruit powder	Baobab (English)	5	Health promotion, "vitamins"	Lemonade		Biloso & Lejoly 2006
	Amaryllidaceae	Allium cepa L.	Fresh bulbs	Ai (Lingala), Tungulu sumu (Swahili)	15.7895	Hypertension, stomachache	Spice	1	www.prota4u.org
	Amaranthaceae	Amaranthus cf. hybridus L.	Fresh plant	Biteku teku, Ndunda (Lingala), Lenga lenga (Swahili), Badi (Congo-Brazzaville, language unknown)	10.5263	Enhance female fertility	Vegetable	1	Tabuna 1999
	Anisophylleaceae	Anisophyllea quangensis Engl. ex Henriq.	Fresh fruits	Mbila esobe (Lingala ), Nfungunfungu (Kikongo)	0	Hemorrhoids		0	Makumbelo et al. 2008
	Brassicaceae	Brassica oleracea L.	Fresh leaves	Choux (French), Shu (Swahili, Lingala), Shushule (Mashi)	5.26316	Ear infection	Vegetable	0	Katemo et al 2012
	Leguminosae	Cajanus cajan (L.) Millsp.	Dried seeds	Binzangi (Kikongo)	0	Furuncle, abscesses	Vegetable (pulse)	0	Tabuna 1999
	Caricaceae	Carica papaya L.	Fresh fruit	Nlolo (Kiyombe), Payi payi (Lingala)	10.5263	Intestinal parasites, abortive	Fruit	1	Tabuna 1999
	Rutaceae	Citrus × aurantium L.	Fresh fruits	Lilala (Lingala), Chungwa (Swahili)	0	Cough, baby constipation		1	www.prota4u.org
	Rutaceae	Citrus limon (L.) Osbeck	Fresh fruit	Citron (French), Ndimu, Ndimu buchungu (Swahili), Citro (Lingala)	10.5263	Cough	Fruit, juice, spice	1	Katemo et al. 2012
	Lamiaceae	Coleus kilimandschari Gürke ex Engl.	Fresh leaves	Mutuzo (Mashi, Swahili,)	0	Cough		1	Biloso & Lejoly 2006
	Araceae	Colocasia esculenta (L.) Schott	Fresh tuber	Taro (English), Langa (Lingala), Lokotshi (Nkundo), Bifunu (Mashi)	84.2105	Diabetes, Obesity	Vegetable	1	Tabuna 1999
	Dioscoreaceae	Dioscorea cf. praehensilis Benth.	Young leaves	Ndindi (Kimbala, Pende), Yam (English)	0	Intestinal parasites, pancreas cancer, hepatitis	Vegetable	1	Biloso & Lejoly 2006
	Arecaceae	Elaeis guineensis Jacq.	Oil from fruits	Mafuta ya mbila, (Lingala), Ngazi (Swahili, Kikongo), Libila, Beke (Nkundo)	84.2105	Ritual, anti-poison, cosmetics	Cooking oil, spice	1	Tabuna 1999
	Leguminosae	Erythrophleum africanum (Benth.) Harms	Bark	Mukwati (Kikongo), Nzete ya mbinzo (Lingala)	0	Tuberculosis, chicken pox, epilepsy, ritual ointment for nursing mothers, hemorrhoids		0	Biloso & Lejoly 2006
	Gnetaceae	Gnetum africanum Welw.	Sliced and dried leaves	Nfumbwa (Kikongo, Kintandu, Lingala)	89.4737	Diabetes, ritual for child growth	Vegetable	1	Termote et al. 2012
	Irvingiaceae	Irvingia gabonensis (Aubry-Lecomte ex O'Rorke) Baill.	Dried roots	Kioko (Kikongo), Sioko (Kiombe)	0	Fever, cough		1	Tabuna 1999
	Cucurbitaceae	Lagenaria siceraria (Molina) Standl.	Dried fruit	Kibuyu (Swahili)	5.26316	Ritual		1	www.prota4u.org
	Apocynaceae	Landolphia sp.	Fresh fruits	Libanfu, Mokokolo (Kikongo)	0	"Vitamin C", breast cancer	Fruit	1
	Cucurbitaceae	Luffa aegyptiaca Mill.	Dried fruit	Linyuka (Lingala), Eponge sauvage (French), Musisi (Mashi)	10.5263	Skin scrub		0	Tabuna 1999
	Anacardiaceae	Mangifera indica L.	Fresh fruit	Manga (Lingala) , Hembe (Swahili)	15.7895	Diuretic, laxative, skin rub	Fruit, Juice	0	Tabuna 1999
	Lamiaceae	Mentha spicata L.	Fresh leaves	Menthe (French)	5.26316	Cough	Tea, spice	0
	Rubiaceae	Morinda lucida Benth.	Bark stem	Nsiki (Kintandu )	0	Laxative, fever, wounds, muscle relaxation		0	Biloso & Lejoly 2006
	Rubiaceae	Morinda morindoides (Baker) Milne-Redh.	Stem bark, fresh leaves	Kongo bololo (Kiyanzi), Mesonkama(Kikongo)	0	Fever, malaria , intestinal parasites		0	Katemo et al. 2012
	Lauraceae	Persea americana Mill.	Fresh fruit	Savoka (Lingala)	15.7895	Hair care	Fruit	0	Tabuna 1999
	Euphorbiaceae	Ricinodendron heudelotii (Baill.) Heckel	Dried and fresh seeds	Nyansan (Cameroun), Nzete ya Mbinzo (Lingala)	15.7895	Diarrhea	Spice	0	Tabuna 1999
	Pedaliaceae	Sesamum indicum L.	Ground seeds	Wangila (Kikongo)	5.26316	Baby massage, breast milk stimulant	Spice, sauce	1	www.prota4u.org
	Solanaceae	Solanum sp.	Fresh green fruits	Tubudi (Kimbala), Kinsukula (Kikongo), Solo (Lingala)	0	Vaginal bath, postpartum hemorrhage, backache	Vegetable	1
	Portulacaceae	Talinum triangulare (Jacq.) Willd.	Fresh plants (incl. flowers)	Milembwa (Lingala), Yuka (Kikongo)	5.26316	Ear infection	Vegetable	0	Biloso & Lejoly 2006
	Compositae	Vernonia amygdalina Delile	Frozen leaves	Maladi nyoso (Lingala), Ndole (Cameroon)	10.5263	Intestinal parasites, eczema	Vegetable	1	Tabuna 1999
	Leguminosae	Vigna unguiculata (L.) Walp.	Dried seeds	Mbuengi (Kikongo)	0	Abscesses	Vegetable (pulse)	0	Mpiana et al. 2007
	Sapotaceae	Vitellaria paradoxa C.F.Gaertn.	Oil (from seeds)	Huile de Karité (French), Shea butter (English)	15.7895	Skin care, wounds		1	www.prota4u.org
Species with 0% frequency were not encountered during our market survey but mentioned during interviews.
